# Supplementary material for: Dated tribe-wide whole chloroplast genome phylogeny indicates recurrent hybridizations within Triticeae
Source: BMC Evol Biol. 2017 Jun 16;17:141. doi: 10.1186/s12862-017-0989-9 (PMC5474006; doi:10.1186/s12862-017-0989-9)
Supplement: Supplementary file 1 — Accessions considered in the study. Overview of the material considered in this study. For all materials, the GenBank identifier, the accession and species name as used in this study (Species) as well as their species synonyms used in the donor seed banks or in the NCBI GenBank (Material source/Reference) are provided. The genome symbol, and the country of origin, where the material was originally collected are given. The ploidy level measured in the scope of this study and the information if a herbarium voucher could be deposited in the herbarium of IPK Gatersleben (GAT) is given. Genomic formulas of tetraploids and hexploids are given as “female x male parent”. The genomes of Aegilops taxa follow Kilian et al. [74] and Li et al. [84]. Genome denominations for Hordeum follow Blattner [107] and Bernhardt [12] for the remaining taxa. (XLS 84 kb) [file 12862_2017_989_MOESM1_ESM.xls]

## Sheet: Table_S1
Table S1 Overview of the material considered in this study. For all materials, the GenBank identifier, the accession and species name as used in this study (Species) as well as their species synonyms used in the donor seed banks or in the NCBI GenBank (Material source/Reference) are provided. GenBank identifiers from sequences directly retrieved from GenBank that were used as species-specific ref…
GenBank Identifier	Accession	Species	Subspecies/variety/cultivar	Synonym/Name used in donor seed bank	Country of origin	Material source/Reference	Genomes	Ploidy level (measured)	Herbarium voucher deposit in GAT	ndhF type	Comment
KY636001	AE 106	Aegilops bicornis Jaub. & Spach	var. bicornis		Russian Federation	Genebank IPK Gatersleben	S*	2x	yes	KJ614413
KY636000	AE 1079	Aegilops bicornis Jaub. & Spach	var. mutica (Asch.) Eig		Jordan	Genebank IPK Gatersleben	S*	2x	yes	KJ614413
KY636002	AE 788	Aegilops bicornis Jaub. & Spach			Libya	Genebank IPK Gatersleben	S*	2x	yes	KJ614413
KY635999	KU 5786	Aegilops bicornis Jaub. & Spach			Egypt	Lab. Plant Genetics, Kyoto Univ. Kyoto, Japan	S*	2x	yes	KJ614413
KJ614418		Aegilops bicornis Jaub. & Spach				NCBI GenBank, Gornicki et al., 2014	S*
KY636006°	AE 944	Aegilops biuncialis Vis.		Aegilops neglecta Req. ex Bertol.	Azerbaijan	Genebank IPK Gatersleben	UM	4x	yes	AE 857
KY636004	KP 2012105a	Aegilops biuncialis Vis.			Greece	Klaus Pistrick, IPK Gatersleben, Deutschland	UM	4x	yes	AE 857
KY636005	KP 2012119	Aegilops biuncialis Vis.			Greece	Klaus Pistrick, IPK Gatersleben, Deutschland	UM	4x	yes	KF534490	geniculata-like
KY636003	PI 614609	Aegilops biuncialis Vis.			Ukraine	USDA Nat. Small Grain Coll., Aberdeen, Idaho, USA	UM	4x	yes	AE 857
KY636008	PI 428558	Aegilops columnaris Zhuk.			Azerbaijan	USDA Nat. Small Grain Coll., Aberdeen, Idaho, USA	UM	4x	yes	AE 857
KY636007	PI 487196	Aegilops columnaris Zhuk.			Syrian Arab Republic	USDA Nat. Small Grain Coll., Aberdeen, Idaho, USA	UM	4x	yes	PI 487196
KY636012	AE 1255	Aegilops comosa Sm.	subsp. comosa (Boiss.) Eig		Greece	Genebank IPK Gatersleben	M	2x	yes	AE 1255
KY636009	AE 1378	Aegilops comosa Sm.	subsp. comosa var. comosa		Greece	Genebank IPK Gatersleben	M	2x	yes	AE 1255
KY636010	AE 783	Aegilops comosa Sm.	subsp. heldreichii (Boiss.) Eig		Greece	Genebank IPK Gatersleben	M	2x	yes	AE 783
KY636011	PI 276970	Aegilops comosa Sm.	var. comosa		Greece	USDA Nat. Small Grain Coll., Aberdeen, Idaho, USA	M	2x	yes	AE 1255
KY636013	AE 161	Aegilops crassa Boiss.	subsp. vavilovii Zhuk.		Uzbekistan	Genebank IPK Gatersleben	DDM	6x	yes	AE 161
KY636015	AE 742	Aegilops crassa Boiss.	subsp. vavilovii Zhuk.		Iran	Genebank IPK Gatersleben	DM	4x	yes	AE 161
KY636014	PI 276972	Aegilops crassa Boiss.			Uzbekistan	USDA Nat. Small Grain Coll., Aberdeen, Idaho, USA	DDM	6x	yes	AE 161
KY636016	AE 836	Aegilops cylindrica Host	var. pauciaristata Eig		Bulgaria	Genebank IPK Gatersleben	DC	4x	yes	JQ754651
KY636017	ARM 5	Aegilops cylindrica Host			Armenia	Nelli Hovhannisyan, A. Ghukasyan, Inst. NAS, Yerevan, Armenia	DC	4x	yes	JQ754651
KF534489		Aegilops cylindrica Host				NCBI GenBank,Middleton et al., 2014	DC
KY636020	FB 2012013B	Aegilops geniculata Roth			Spain	Frank Blattner, IPK Gatersleben, Deutschland	MU	4x	yes	KF534490
KY636019	KP 2012 100	Aegilops geniculata Roth			Greece	Klaus Pistrick, IPK Gatersleben, Deutschland	MU	4x	yes	KP 2012 100
KF534490		Aegilops geniculata Roth				NCBI GenBank,Middleton et al., 2014	MU
KY636018	FB 2012007B	Aegilops geniculata Roth.			Spain	Frank Blattner, IPK Gatersleben, Deutschland	MU	4x	yes	KF534490
KY636022	PI 542193	Aegilops juvenalis Eig			Greece	USDA Nat. Small Grain Coll., Aberdeen, Idaho, USA	DMU	6x	yes	AE 161
KY636021	PI 574463	Aegilops juvenalis Eig			Uzbekistan	USDA Nat. Small Grain Coll., Aberdeen, Idaho, USA	DMU	6x	yes	AE 161
KY636023	AE 84	Aegilops kotschyi Boiss.			Israel	Genebank IPK Gatersleben	S*U	4x	yes	KJ614413
KJ614420		Aegilops kotschyi Boiss.				NCBI GenBank,Gornicki et al., 2014	S*U
excluded*	AE 415	Aegilops longissima Schweinf. & Muschl.		Aegilops speltoides Tausch		Genebank IPK Gatersleben
KY636027	AE 1078	Aegilops longissima Schweinf. & Muschl.	subsp. longissima (Eig) K. Hammer		Jordan	Genebank IPK Gatersleben	S*	2x	yes	KJ614413
KY636025	AE 133	Aegilops longissima Schweinf. & Muschl.	subsp. sharonensis var. major (Eig) K. Hammer			Genebank IPK Gatersleben	S*	2x	yes	KJ614413
KY636026	AE 417	Aegilops longissima Schweinf. & Muschl.			Israel	Genebank IPK Gatersleben	S*	2x	yes	KJ614413
KY636028	PI 604141	Aegilops longissima Schweinf. & Muschl.			Israel	USDA Nat. Small Grain Coll., Aberdeen, Idaho, USA	S*	2x	yes	KJ614413
KY636024	TA 1921	Aegilops longissima Schweinf. & Muschl.			Jordan	Wheat Genet. Res. Center, Kansas State Univ., Manhatten, Kansas, USA	S*	2x	yes	KJ614413
KJ614416		Aegilops longissima Schweinf. & Muschl.				NCBI GenBank,Gornicki et al., 2014	S*
KY636031	KP 2012106	Aegilops markgrafii (Greuter) K. Hammer	var. markgrafii (Boiss.) K. Hammer		Greece	Klaus Pistrick, IPK Gatersleben, Deutschland	C	2x	yes	KP 2012106
KY636033	AE 1381	Aegilops markgrafii (Greuter) K. Hammer			Greece	Genebank IPK Gatersleben	C	2x	yes	01C2100106	muticum-like
KY636029	PI 254863	Aegilops markgrafii (Greuter) K. Hammer			Iraq	USDA Nat. Small Grain Coll., Aberdeen, Idaho, USA	C	2x	yes	AE 586
KY636032	PI 542208	Aegilops markgrafii (Greuter) K. Hammer			Turkey	USDA Nat. Small Grain Coll., Aberdeen, Idaho, USA	C	2x	yes	AE 586
KY636030	PI 596287	Aegilops markgrafii (Greuter) K. Hammer			Turkey	USDA Nat. Small Grain Coll., Aberdeen, Idaho, USA	C	2x	yes	AE 586
KY636034	AE 586	Aegilops neglecta Req. ex Bertol.	subsp. recta (Zhuk.) K. Hammer		Spain	Genebank IPK Gatersleben	UMN	6x	yes	AE 586
KY636035	AE 857	Aegilops neglecta Req. ex Bertol.	subsp. recta (Zhuk.) K. Hammer		Italy	Genebank IPK Gatersleben	UMN	6x	yes	AE 857
KY636037	ARM 20	Aegilops neglecta Req. ex Bertol.			Armenia	Nelli Hovhannisyan, A. Ghukasyan, Inst. NAS, Yerevan, Armenia	UM	4x	yes	AE 857
KY636036	KP 2012049	Aegilops neglecta Req. ex Bertol.			Greece	Klaus Pistrick, IPK Gatersleben, Deutschland	UM	4x	yes	AE 857
KY636038	AE 548	Aegilops peregrina (Hack.) Maire & Weiller			Israel	Genebank IPK Gatersleben	SU	4x	yes	KJ614413
KY636039	AE 1075	Aegilops searsii Feldman & Kislev ex K. Hammer			Jordan	Genebank IPK Gatersleben	S*	2x	yes	KJ614413
KY636041	AE 1083	Aegilops searsii Feldman & Kislev ex K. Hammer			Syrian Arab Republic	Genebank IPK Gatersleben	S*	2x	yes	KJ614413
KY636040	KU 14655	Aegilops searsii Feldman & Kislev ex K. Hammer			Israel	Lab. Plant Genetics, Kyoto Univ. Kyoto, Japan	S*	2x	yes	KJ614413
KY636042	PI 599142	Aegilops searsii Feldman & Kislev ex K. Hammer			Jordan	USDA Nat. Small Grain Coll., Aberdeen, Idaho, USA	S*	2x	yes	KJ614413
KX592007	PI 599148	Aegilops searsii Feldman & Kislev ex K. Hammer			Syrian Arab Republic	USDA Nat. Small Grain Coll., Aberdeen, Idaho, USA	S*	2x	yes	KJ614413	low coverage; only ndhF sequence used
KJ614413		Aegilops searsii Feldman & Kislev ex K. Hammer				NCBI GenBank,Gornicki et al., 2014	S*
KJ614414		Aegilops searsii Feldman & Kislev ex K. Hammer				NCBI GenBank,Gornicki et al., 2014	S*
KJ614415		Aegilops searsii Feldman & Kislev ex K. Hammer				NCBI GenBank,Gornicki et al., 2014	S*
KY636043	AE 906	Aegilops sharonensis Eig			Israel	Genebank IPK Gatersleben	S*	2x	yes	KJ614413
KJ614417		Aegilops sharonensis Eig				NCBI GenBank,Gornicki et al., 2014	S*
KJ614419		Aegilops sharonensis Eig				NCBI GenBank,Gornicki et al., 2014	S*
KY636044	PI 487231	Aegilops speltoides Tausch	subsp. ligustica (Savign.) Zhuk.		Syrian Arab Republic	USDA Nat. Small Grain Coll., Aberdeen, Idaho, USA	S	2x	yes	PI 487231
KX591961	PI 486264	Aegilops speltoides Tausch	subsp. ligustica var. ligustica (Savign.) Bornm.		Turkey	USDA Nat. Small Grain Coll., Aberdeen, Idaho, USA	S	2x	yes	JQ740834	low coverage; only ndhF sequence used
KY636045	AE 1064	Aegilops speltoides Tausch	subsp. speltoides (Savign.) Bornm.		Syrian Arab Republic	Genebank IPK Gatersleben	S	2x	yes	JQ740834
KY636047	AE 900	Aegilops speltoides Tausch	subsp. speltoides (Savign.) Bornm.		Iraq	Genebank IPK Gatersleben	S	2x	yes	AE 900
KY636049	PI 542245	Aegilops speltoides Tausch	var. speltoides		Turkey	USDA Nat. Small Grain Coll., Aberdeen, Idaho, USA	S	2x	yes	JQ740834
KY636046	KU 7856	Aegilops speltoides Tausch			Iraq	Lab. Plant Genetics, Kyoto Univ. Kyoto, Japan	S	2x	yes	KJ614407
JQ740834		Aegilops speltoides Tausch				NCBI GenBank,Middleton et al., 2014	S				only ndhF sequence used
KJ614404		Aegilops speltoides Tausch				NCBI GenBank,Gornicki et al., 2014	S
KJ614405		Aegilops speltoides Tausch				NCBI GenBank,Gornicki et al., 2014	S
KJ614406		Aegilops speltoides Tausch				NCBI GenBank,Gornicki et al., 2014	S
KY636052	AE 1069	Aegilops tauschii Coss.	subsp. tauschii var. meyeri (Griseb.) Tzvelev		Syrian Arab Republic	Genebank IPK Gatersleben	D	2x	yes	JQ754651
KY636050	46800	Aegilops tauschii Coss.			Turkey	ICARDA, Aleppo, Syria	D	2x	not flowering	JQ754651
KY636053	49116	Aegilops tauschii Coss.			Iran	ICARDA, Aleppo, Syria	D	2x	yes	JQ754651
KY636051	AE 956	Aegilops tauschii Coss.			Tajikistan	Genebank IPK Gatersleben	D	2x	yes	JQ754651
JQ754651		Aegilops tauschii Coss.				NCBI GenBank,Middleton et al., 2014	D
KJ614412		Aegilops tauschii Coss.				NCBI GenBank,Gornicki et al., 2014	D
KY636154	01C0204240	Aegilops tauschii x Triticum timopheevii		Triticum kiharae Dorof. & Migusch.	Japan	Genebank Res. Inst. Crop Prod., Prague Czech Republic	GAD	6x	yes	01C0204240
KY636055	AE 922	Aegilops triuncialis L.	subsp. persica var. persica (Boiss.) Eig		Iraq	Genebank IPK Gatersleben	UC	4x	yes	AE 586
KY636054	AE 516	Aegilops triuncialis L.	subsp. triuncialis var. triuncialis (Boiss.) Eig		Iran	Genebank IPK Gatersleben	UC	4x	yes	AE 857
KY636056	AE 1070	Aegilops umbellulata Zhuk.	subsp. transcaucasica Dorof. & Migusch.		Syrian Arab Republic	Genebank IPK Gatersleben	U	2x	yes	AE 857
KY636059	AE 153	Aegilops umbellulata Zhuk.	subsp. umbellulata var. umbellulata		Iran	Genebank IPK Gatersleben	U	2x	not flowering	AE 857
KY636058	AE 740	Aegilops umbellulata Zhuk.			Turkey	Genebank IPK Gatersleben	U	2x	yes	AE 740
KY636057	AE 811	Aegilops umbellulata Zhuk.			Azerbaijan	Genebank IPK Gatersleben	U	2x	yes	AE 857
KY636061	AE 157	Aegilops uniaristata Vis.			Former Soviet Union	Genebank IPK Gatersleben	N	2x	yes	AE 157
KY636060	AE 680	Aegilops uniaristata Vis.			Italy	Genebank IPK Gatersleben	N	2x	yes	AE 157
KY636062	PI 276996	Aegilops uniaristata Vis.			Turkey	USDA Nat. Small Grain Coll., Aberdeen, Idaho, USA	N	2x	yes	AE 157
KY636063	AE 760	Aegilops ventricosa Tausch	var. comosa (Coss. & Durand) Eig		Libya	Genebank IPK Gatersleben	DN	4x	yes	AE 760
KY636064	AE 785	Aegilops ventricosa Tausch	var. ventricosa (Coss. & Durand) Eig		Libya	Genebank IPK Gatersleben	DN	4x	yes	AE 760
KY636067	W6 19302	Agropyron cristatum (L.) Gaertn.	subsp. brandzae (Pantu & Solacolu) Melderis		Bulgaria	USDA Nat. Small Grain Coll., Aberdeen, Idaho, USA	P	4x	not flowering	W6 19302
KY636069	W6 25117	Agropyron cristatum (L.) Gaertn.	subsp. tarbagataicum (N. Plotn.) Tzvelev		Kazakhstan	USDA Nat. Small Grain Coll., Aberdeen, Idaho, USA	P	4x	yes	NB 2012012A
KY636066	NB 2012012A	Agropyron cristatum (L.) Gaertn.			Russian Federation	Nadine Bernhardt, IPK Gatersleben, Deutschland	P	4x	yes	NB 2012012A
KY636065	PI 406438	Agropyron cristatum (L.) Gaertn.		Agropyron cimmericum Nevski	Russian Federation	USDA Nat. Small Grain Coll., Aberdeen, Idaho, USA	P	4x	yes	NB 2012012A
KY636070	PI 494615	Agropyron cristatum (L.) Gaertn.			Romania	USDA Nat. Small Grain Coll., Aberdeen, Idaho, USA	P	2x	not flowering	NB 2012012A
KY636068	PI 598631	Agropyron cristatum (L.) Gaertn.			Kazakhstan	USDA Nat. Small Grain Coll., Aberdeen, Idaho, USA	P	2x	not flowering	NB 2012012A
KY636073	01C2100106	Amblyopyrum muticum (Boiss.) Eig.	var. loliacea (Jaub. & Sp.) Eig	Aegilops mutica Boiss.	Turkey	Genebank Res. Inst. Crop Prod., Prague Czech Republic	T	2x	yes	01C2100106
KY636076	PI 560122	Amblyopyrum muticum (Boiss.) Eig.			Turkey	USDA Nat. Small Grain Coll., Aberdeen, Idaho, USA	T	2x	yes	PI 560122
KY636072	PI 560124	Amblyopyrum muticum (Boiss.) Eig.			Turkey	USDA Nat. Small Grain Coll., Aberdeen, Idaho, USA	T	2x	yes	PI 560122
KY636075	PI 560125	Amblyopyrum muticum (Boiss.) Eig.			Turkey	USDA Nat. Small Grain Coll., Aberdeen, Idaho, USA	T	2x	yes	01C2100106
KY636074	PI 560126	Amblyopyrum muticum (Boiss.) Eig.			Turkey	USDA Nat. Small Grain Coll., Aberdeen, Idaho, USA	T	2x	yes	01C2100106
KY636071	PI 636562	Amblyopyrum muticum (Boiss.) Eig.			Turkey	USDA Nat. Small Grain Coll., Aberdeen, Idaho, USA	T	2x	yes	01C2100106
KY636080	PI 531553	Australopyrum retrofractum (Vickery) A. Löve			Australia	USDA Nat. Small Grain Coll., Aberdeen, Idaho, USA	W	2x	yes	PI 531553
KY636078	PI 533013	Australopyrum retrofractum (Vickery) A. Löve			Australia	USDA Nat. Small Grain Coll., Aberdeen, Idaho, USA	W	2x	yes	PI 533013
KY636077	PI 533014	Australopyrum retrofractum (Vickery) A. Löve			Australia	USDA Nat. Small Grain Coll., Aberdeen, Idaho, USA	W	2x	yes	PI 531553
KY636079	PI 547363	Australopyrum retrofractum (Vickery) A. Löve			Australia	USDA Nat. Small Grain Coll., Aberdeen, Idaho, USA	W	2x	yes	PI 531553
EU325680		Brachypodium distachyon (L.) P. Beauv.				NCBI GenBank,Bortiri et al., 2008
KY636081	AH_2011	Brachypodium pinnatum (L.) P. Beauv.				Andreas Houben, IPK Gatersleben, Deutschland		4x	yes	AH_2011
KY636082	W6 21403	Bromus inermis Leyss.			Mongolia	USDA Nat. Small Grain Coll., Aberdeen, Idaho, USA		4x	not flowering	W6 21403
KY636083	GRA 1085	Bromus tectorum L.			Libya	Genebank IPK Gatersleben		4x	yes	GRA 1085
KM974737		Bromus vulgaris (Hook.) Shear				NCBI GenBank,Saarela et al., 2015
KY636086	GRA 1020	Dasypyrum villosum (L.) P. Candargy			Italy	Genebank IPK Gatersleben	V	2x	yes	GRA 1020
KY636084	GRA 1027	Dasypyrum villosum (L.) P. Candargy			Bulgaria	Genebank IPK Gatersleben	V	2x	yes	GRA 1020
KY636087	PI 368884	Dasypyrum villosum (L.) P. Candargy			Turkey	USDA Nat. Small Grain Coll., Aberdeen, Idaho, USA	V	2x	yes	GRA 1020
KY636085	W6 19414	Dasypyrum villosum (L.) P. Candargy			Bulgaria	USDA Nat. Small Grain Coll., Aberdeen, Idaho, USA	V	2x	yes	GRA 1020
KY636088	W6 7300	Dasypyrum villosum (L.) P. Candargy			Greece	USDA Nat. Small Grain Coll., Aberdeen, Idaho, USA	V	2x	yes	W6 7300
KY636089	GRA 1120	Eremopyrum bonaepartis (Spreng.) Nevski			Armenia	Genebank IPK Gatersleben	FXe	4x	yes	GRA 789
KY636092	GRA 789	Eremopyrum bonaepartis (Spreng.) Nevski			Iran	Genebank IPK Gatersleben	FXe	4x	yes	GRA 789
KY636090	PI 203442	Eremopyrum bonaepartis (Spreng.) Nevski			Turkey	USDA Nat. Small Grain Coll., Aberdeen, Idaho, USA	Xe	2x	yes	PI 203442
KY636093	PI 219962	Eremopyrum bonaepartis (Spreng.) Nevski			Afghanistan	USDA Nat. Small Grain Coll., Aberdeen, Idaho, USA	FXe	4x	yes	GRA 789
KY636091	PI 222956	Eremopyrum bonaepartis (Spreng.) Nevski			Iran	USDA Nat. Small Grain Coll., Aberdeen, Idaho, USA	Xe	2x	yes	PI 222956
excluded**	PI 193264	Eremopyrum Jaub. & Spach spp.		Eremopyrum distans (K.Koch) Nevski		USDA Nat. Small Grain Coll., Aberdeen, Idaho, USA
KY636095	GRA 2250	Eremopyrum triticeum (Gaertn.) Nevski			Kazakhstan	Genebank IPK Gatersleben	Ft	2x	yes	GRA 2250
KY636096	PI 502364	Eremopyrum triticeum (Gaertn.) Nevski			Russian Federation	USDA Nat. Small Grain Coll., Aberdeen, Idaho, USA	Ft	2x	yes	PI 502364
KY636094	W6 26631	Eremopyrum triticeum (Gaertn.) Nevski			Kazakhstan	USDA Nat. Small Grain Coll., Aberdeen, Idaho, USA	Ft	2x	yes	GRA 2250
KY636100	PI 401347	Henrardia persica (Boiss.) C.E. Hubb.			Iran	USDA Nat. Small Grain Coll., Aberdeen, Idaho, USA	O	2x	yes	PI 401347
KY636097	PI 577112	Henrardia persica (Boiss.) C.E. Hubb.			Turkey	USDA Nat. Small Grain Coll., Aberdeen, Idaho, USA	O	2x	yes	PI 401347
KY636098	PI 577113	Henrardia persica (Boiss.) C.E. Hubb.			Turkey	USDA Nat. Small Grain Coll., Aberdeen, Idaho, USA	O	2x	yes	PI 577113
KY636099	RF 2012 1	Henrardia persica (Boiss.) C.E. Hubb.			Iran	Reinhard Fritsch, IPK Gatersleben, Deutschland	O	2x	yes	PI 401347
KY636103	PI 314152	Heteranthelium piliferum (Banks & Sol.) Hochst.		Heteranthelium spp.	Uzbekistan	USDA Nat. Small Grain Coll., Aberdeen, Idaho, USA	Q	2x	yes	PI 314152
KY636101	PI 401351	Heteranthelium piliferum (Banks & Sol.) Hochst.			Iran	USDA Nat. Small Grain Coll., Aberdeen, Idaho, USA	Q	2x	yes	PI 314152
KY636104	PI 401353	Heteranthelium piliferum (Banks & Sol.) Hochst.			Iran	USDA Nat. Small Grain Coll., Aberdeen, Idaho, USA	Q	2x	yes	PI 314152
KY636102	PI 401354	Heteranthelium piliferum (Banks & Sol.) Hochst.			Iran	USDA Nat. Small Grain Coll., Aberdeen, Idaho, USA	Q	2x	yes	PI 314152
KY636105	KP 2012 108	Hordeum bulbosum L.			Greece	Klaus Pistrick, IPK Gatersleben, Deutschland	I	4x	yes	KP 2012 108
KM974741		Hordeum jubatum L.				NCBI GenBank,Saarela et al., 2015	I				only ndhF sequence used
KY636106	BCC 2006	Hordeum marinum Huds.	subsp. marinum		Spain	International Barley Core Collection, Genebank IPK Gatersleben	Xa	2x	yes	BCC 2006
KY636107	BCC 2002	Hordeum murinum L.	subsp. glaucum (Steud.) Tzvelev		Tunesia	International Barley Core Collection, Genebank IPK Gatersleben	Xu	2x	yes	BCC 2002
KY636108	BCC 2028	Hordeum pubiflorum Hook. f.	subsp. pubiflorum		Argentina	International Barley Core Collection, Genebank IPK Gatersleben	I	2x	yes	BCC 2028
KY636109	FT11	Hordeum vulgare L.	subsp. spontaneum (C. Koch) Thell		NA	Benjamin Kilian, IPK Gatersleben, Deutschland	H	2x	yes	EF115541
KY636110	Morex	Hordeum vulgare L.	subsp. spontaneum (C. Koch) Thell		NA	Benjamin Kilian, IPK Gatersleben, Deutschland	H	2x	yes	EF115541t
EF115541		Hordeum vulgare L.				NCBI GenBank,Saski et al., unpublished	H
KC912687		Hordeum vulgare L.				NCBI GenBank,Middleton et al., 2014	H
KC912688		Hordeum vulgare L.				NCBI GenBank,Middleton et al., 2014	H
KC912689		Hordeum vulgare L.				NCBI GenBank,Middleton et al., 2014	H
KT962228		Hordeum vulgare L.				NCBI GenBank,Zeng et al., 2015	H
KY636114	PI 222050	Psathyrostachys juncea (Fisch.) Nevski			Afghanistan	USDA Nat. Small Grain Coll., Aberdeen, Idaho, USA	Ns	2x	yes	PI 222050
KX592148	PI 565055	Psathyrostachys juncea (Fisch.) Nevski			Russian Federation	USDA Nat. Small Grain Coll., Aberdeen, Idaho, USA	Ns	2x	not flowering	PI 565055	low coverage; only ndhF sequence used
KY636115	PI 565077	Psathyrostachys juncea (Fisch.) Nevski			China	USDA Nat. Small Grain Coll., Aberdeen, Idaho, USA	Ns	2x	not flowering	PI 222050
KY636113	PI 565080	Psathyrostachys juncea (Fisch.) Nevski		Psathyrostachys spp.	Russian Federation	USDA Nat. Small Grain Coll., Aberdeen, Idaho, USA	Ns	2x	yes	PI 222050
KY636111	PI 595135	Psathyrostachys juncea (Fisch.) Nevski			China	USDA Nat. Small Grain Coll., Aberdeen, Idaho, USA	Ns	2x	yes	PI 222050
KY636112	PI 598613	Psathyrostachys juncea (Fisch.) Nevski			Kazakhstan	USDA Nat. Small Grain Coll., Aberdeen, Idaho, USA	Ns	2x	yes	PI 222050
KY636116	PI 619487	Psathyrostachys juncea (Fisch.) Nevski			Mongolia	USDA Nat. Small Grain Coll., Aberdeen, Idaho, USA	Ns	2x	not flowering	PI 222050
KY636117	GRA 1308	Pseudoroegneria cognata (Hack.) A. Löve			Former Soviet Union	Genebank IPK Gatersleben	St	6x	not flowering	GRA 1308
KY636120	PI 236672	Pseudoroegneria spicata (Pursh) A. Löve			Canada	USDA Nat. Small Grain Coll., Aberdeen, Idaho, USA	St	4x	yes	PI 228389
KY636118	PI 632532	Pseudoroegneria spicata (Pursh) A. Löve			United States of America	USDA Nat. Small Grain Coll., Aberdeen, Idaho, USA	St	2x	not flowering	PI 632532
KY636119	PI 635993	Pseudoroegneria spicata (Pursh) A. Löve			United States of America	USDA Nat. Small Grain Coll., Aberdeen, Idaho, USA	St	2x	not flowering	PI 228389
excluded**	W6 21759	Pseudoroegneria spp.		Pseudoroegneria stipifolia (Czern. ex Nevski) A. Löve		USDA Nat. Small Grain Coll., Aberdeen, Idaho, USA
KY636121	PI 325181	Pseudoroegneria stipifolia (Czern. ex Nevski) A. Löve			Russian Federation	USDA Nat. Small Grain Coll., Aberdeen, Idaho, USA	St	2x	yes	PI 325181
KY636123	PI 440095	Pseudoroegneria stipifolia (Czern. ex Nevski) A. Löve			Russian Federation	USDA Nat. Small Grain Coll., Aberdeen, Idaho, USA	St	4x	yes	PI 325181
KY636122	PI 531751	Pseudoroegneria stipifolia (Czern. ex Nevski) A. Löve			Ukraine	USDA Nat. Small Grain Coll., Aberdeen, Idaho, USA	St	4x	yes	PI 325181
KY636125	PI 499638	Pseudoroegneria strigosa (M. Bieb.) A. Löve	subsp. aegilopsides (Drobow) A. Löve		China	USDA Nat. Small Grain Coll., Aberdeen, Idaho, USA	St	2x	yes	PI 228389
KY636127	PI 595172	Pseudoroegneria strigosa (M. Bieb.) A. Löve	subsp. aegilopsides (Drobow) A. Löve		China	USDA Nat. Small Grain Coll., Aberdeen, Idaho, USA	St	6x	yes	GRA 1308
KY636124	PI 639805	Pseudoroegneria strigosa (M. Bieb.) A. Löve	subsp. aegilopsides (Drobow) A. Löve		Mongolia	USDA Nat. Small Grain Coll., Aberdeen, Idaho, USA	St	6x	yes	PI 325181
KY636126	W6 14049	Pseudoroegneria strigosa (M. Bieb.) A. Löve			Russian Federation	USDA Nat. Small Grain Coll., Aberdeen, Idaho, USA	St	2x	yes	W6 14049
KY636128	PI 228389	Pseudoroegneria tauri (Boiss. & Balansa) A. Löve	subsp. libanotica (Hack.) A. Löve	Pseudoroegneria libanotica (Hack.) D.R.Dewey	Iran	USDA Nat. Small Grain Coll., Aberdeen, Idaho, USA	St	2x	yes	PI 228389
KY636130	PI 330688	Pseudoroegneria tauri (Boiss. & Balansa) A. Löve	subsp. libanotica (Hack.) A. Löve	Pseudoroegneria libanotica (Hack.) D.R.Dewey	Iran	USDA Nat. Small Grain Coll., Aberdeen, Idaho, USA	St	2x	yes	PI 330688
KX592060	PI 401274	Pseudoroegneria tauri (Boiss. & Balansa) A. Löve	subsp. libanotica (Hack.) A. Löve	Pseudoroegneria libanotica (Hack.) D.R.Dewey	Iran	USDA Nat. Small Grain Coll., Aberdeen, Idaho, USA	St	2x	yes	PI 228389	low coverage; only ndhF sequence used
KY636129	PI 401322	Pseudoroegneria tauri (Boiss. & Balansa) A. Löve			Iran	USDA Nat. Small Grain Coll., Aberdeen, Idaho, USA	St	2x	not flowering	PI 330688
KY636131	PI 401333	Pseudoroegneria tauri (Boiss. & Balansa) A. Löve			Iran	USDA Nat. Small Grain Coll., Aberdeen, Idaho, USA	St	2x	yes	PI 228389
KY636079	PI 618662	Secale cereale L.	subsp. afghanicum (Vavilov) K. Hammer		Armenia	USDA Nat. Small Grain Coll., Aberdeen, Idaho, USA	R	2x	yes	KC912691	low coverage; only ndhF sequence used
KY636133	PI 618665	Secale cereale L.	subsp. ancestrale Zhuk.			USDA Nat. Small Grain Coll., Aberdeen, Idaho, USA	R	2x	yes	KC912691
KY636136	PI 618669	Secale cereale L.	subsp. rigidum Vavilov & Antropov		Turkey	USDA Nat. Small Grain Coll., Aberdeen, Idaho, USA	R	2x	yes	KC912691
KY636132	PI 618671	Secale cereale L.	subsp. segetale Zhuk.		Turkey	USDA Nat. Small Grain Coll., Aberdeen, Idaho, USA	R	2x	yes	KC912691
KY636135	PI 253957	Secale cereale L.		Secale vavilovii Grossh.	Afghanistan	USDA Nat. Small Grain Coll., Aberdeen, Idaho, USA	R	2x	yes	KC912691
KY636134	R 1027	Secale cereale L.		Secale vavilovii Grossh.	Italy	Genebank IPK Gatersleben	R	2x	yes	KC912691
KC912691		Secale cereale L.				NCBI GenBank,Middleton et al., 2014	R
KY636137	R 1108	Secale strictum C.Presl	subsp. kuprijanovii (Grossh.) K. Hammer		Kazakhstan	Genebank IPK Gatersleben	R	2x	yes	KC912691
KY636138	R 853	Secale strictum C.Presl	subsp. strictum (Grossh.) K. Hammer		Italy	Genebank IPK Gatersleben	R	2x	yes	KC912691
excluded*	GRA 1086	unknown		Taeniatherum caput-medusae (L.) Nevski		Genebank IPK Gatersleben
KY636139	GRA 2570	Taeniatherum caput-medusae (L.) Nevski	subsp. crinitum (Schreb.) Melderis	Taeniatherum crinitum Kunth	Kazakhstan	Genebank IPK Gatersleben	Ta	2x	yes	CK 2011
KY636143	PI 220589	Taeniatherum caput-medusae (L.) Nevski	subsp. crinitum (Schreb.) Melderis		Afghanistan	USDA Nat. Small Grain Coll., Aberdeen, Idaho, USA	Ta	2x	yes	CK 2011
KY636141	PI 251387	Taeniatherum caput-medusae (L.) Nevski	subsp. crinitum (Schreb.) Melderis		Iran	USDA Nat. Small Grain Coll., Aberdeen, Idaho, USA	Ta	2x	yes	CK 2011
KY636142	PI 561095	Taeniatherum caput-medusae (L.) Nevski	subsp. crinitum (Schreb.) Melderis		Turkey	USDA Nat. Small Grain Coll., Aberdeen, Idaho, USA	Ta	2x	yes	CK 2011
KY636140	CK 2011	Taeniatherum caput-medusae (L.) Nevski			Greece	Christina Koch, IPK Gatersleben, Deutschland	Ta	2x	yes	CK 2011
KY636144	GRA 1126	Taeniatherum caput-medusae (L.) Nevski			Tajikistan	Genebank IPK Gatersleben	Ta	2x	yes	CK 2011
KY636147	FB2014 008	Thinopyrum distichum (Thunb.) A. Löve			South Africa	Frank Blattner, IPK Gatersleben, Deutschland	EE	4x	yes	FB2014 008
KY636146	FB2014 011	Thinopyrum distichum (Thunb.) A. Löve			South Africa	Frank Blattner, IPK Gatersleben, Deutschland	EE	4x	yes	FB2014 011
KY636148	PI 109452	Thinopyrum A. Löve spp.		Thinopyrum elongatum (Host) D.R. Dewey	Turkey	USDA Nat. Small Grain Coll., Aberdeen, Idaho, USA	E	8x	not flowering	PI 109452
KY636149	PI 401117	Thinopyrum A. Löve spp.		Thinopyrum elongatum (Host) D.R. Dewey	Iran	USDA Nat. Small Grain Coll., Aberdeen, Idaho, USA	E	6x	not flowering	PI 109452
KY636145	W6 21890	Thinopyrum A. Löve spp.		Thinopyrum bessarabicum (Savul. & Rayss) A. Löve	Ukraine	USDA Nat. Small Grain Coll., Aberdeen, Idaho, USA	E	8x	not flowering	PI 109452
KY636151	BK 2011	Triticum aestivum L.	cv. Chinese Spring			Benjamin Kilian, IPK Gatersleben, Deutschland	BAD	6x	yes	KJ614396
KX592000	TRI 177	Triticum aestivum L.	subsp. spelta (L.) Thell.	Triticum spelta L.	Spain	Genebank IPK Gatersleben	BAD	6x	yes	KJ614396	low coverage; only ndhF sequence used
KY636150	PI 83402	Triticum aestivum L.	subsp. sphaerococcum (Percival) Mac Key	Triticum sphaerococcum Percival	China	USDA Nat. Small Grain Coll., Aberdeen, Idaho, USA	BAD	6x	yes	KJ614396
KX591985	PI 654265	Triticum aestivum L.			Tajikistan	USDA Nat. Small Grain Coll., Aberdeen, Idaho, USA	BAD	6x	yes	KJ614396	low coverage; only ndhF sequence used
KY636152	TRI 11555	Triticum aestivum L.		Triticum vavilovii (Tuman.) Jakubz. var. pseudobandirmaicum Gökgöl		Genebank IPK Gatersleben	BAD	6x	yes	KJ614396
KY636153	TRI 183	Triticum aestivum L.			Spain	Genebank IPK Gatersleben	BAD	6x	yes	KJ614396
AB042240		Triticum aestivum L.				NCBI GenBank,Ogihara et al., 2002	BAD				unable to confirm indels
KC912694		Triticum aestivum L.				NCBI GenBank,Middleton et al., 2014	BAD				unable to confirm indels
KJ592713		Triticum aestivum L.				NCBI GenBank,Bahieldin et al., 2014	BAD
KJ614396		Triticum aestivum L.				NCBI GenBank,Gornicki et al., 2014	BAD
KJ614403		Triticum aestivum L.				NCBI GenBank,Gornicki et al., 2014	BAD
LC005978		Triticum aestivum L.				NCBI GenBank,Gogniashvili et al., 2015	BAD
KY636162	BGRC 20518	Triticum monococcum L.	subsp. aegilopoides (Link) Thell.	Triticum boeoticum Boiss.	Balkans	Genebank IPK Gatersleben	A	2x	yes	LC005977
KY636155	ID 379	Triticum monococcum L.	subsp. aegilopoides (Link) Thell.	Triticum boeoticum Boiss.	Lebanon	Wheat Genet. Res. Center, Kansas State Univ., Manhatten, Kansas, USA	A	2x	yes	LC005977
KY636157	PI 272520	Triticum monococcum L.	subsp. aegilopoides (Link) Thell.	Triticum boeoticum Boiss.	Hungary	USDA Nat. Small Grain Coll., Aberdeen, Idaho, USA	A	2x	yes	PI 272520
KY636159	PI 427451	Triticum monococcum L.	subsp. aegilopoides (Link) Thell.	Triticum boeoticum Boiss.	Turkey	USDA Nat. Small Grain Coll., Aberdeen, Idaho, USA	A	2x	yes	LC005977
KY636160	PI 427620	Triticum monococcum L.	subsp. aegilopoides (Link) Thell.	Triticum boeoticum Boiss.	Turkey	USDA Nat. Small Grain Coll., Aberdeen, Idaho, USA	A	2x	yes	LC005977
KX592089	PI 427627	Triticum monococcum L.	subsp. aegilopoides (Link) Thell.	Triticum boeoticum Boiss.	Turkey	USDA Nat. Small Grain Coll., Aberdeen, Idaho, USA	A	2x	yes	LC005977	low coverage; only ndhF sequence used
KX592090	BGRC 43454	Triticum monococcum L.			Germany	Genebank IPK Gatersleben	A	2x	yes	LC005977	low coverage; only ndhF sequence used
KY636158	BGRC 43459	Triticum monococcum L.			Switzerland	Genebank IPK Gatersleben	A	2x	yes	LC005977
KY636156	TRI 13061	Triticum monococcum L.			Italy	Genebank IPK Gatersleben	A	2x	yes	LC005977
KY636161	TRI 13612	Triticum monococcum L.			Georgia	Genebank IPK Gatersleben	A	2x	yes	LC005977
KC912690		Triticum monococcum L.				NCBI GenBank,Middleton et al., 2014	A				unable to confirm indels
KC912692		Triticum monococcum L.				NCBI GenBank,Middleton et al., 2014	A				unable to confirm indels
LC005977		Triticum monococcum L.				NCBI GenBank,Gogniashvili et al., 2015	A
KY636167	01C0202037	Triticum timopheevii (Zhuk.) Zhuk.		Triticum militinae Zhuk. & Migusch.	SUN	Genebank Res. Inst. Crop Prod., Prague Czech Republic	GA	4x	yes	KJ614407
KX591993	IG 119456	Triticum timopheevii (Zhuk.) Zhuk.		Triticum araraticum Jakubz.	Syrian Arab Republic	ICARDA, Aleppo, Syria	GA	4x	yes	IG 119456	low coverage; only ndhF sequence used
KY636166	KU 1820	Triticum timopheevii (Zhuk.) Zhuk.			Former Soviet Union	Lab. Plant Genetics, Kyoto Univ. Kyoto, Japan	GA	4x	yes	KJ614407
KY636163	KU 1966	Triticum timopheevii (Zhuk.) Zhuk.		Triticum araraticum Jakubz.	Turkey	Lab. Plant Genetics, Kyoto Univ. Kyoto, Japan	GA	4x	yes	IG 119456
KY636165	KU 8561	Triticum timopheevii (Zhuk.) Zhuk.		Triticum araraticum Jakubz.		Lab. Plant Genetics, Kyoto Univ. Kyoto, Japan	GA	4x	yes	KJ614407
KX592112	KU 8939	Triticum timopheevii (Zhuk.) Zhuk.		Triticum araraticum Jakubz.	Turkey	Lab. Plant Genetics, Kyoto Univ. Kyoto, Japan	GA	4x	yes	KU 8939	low coverage; only ndhF sequence used
KY636164	PI 352264	Triticum timopheevii (Zhuk.) Zhuk.		Triticum araraticum Jakubz.	Armenia	USDA Nat. Small Grain Coll., Aberdeen, Idaho, USA	GA	4x	yes	KJ614407
AB976560		Triticum timopheevii (Zhuk.) Zhuk.				NCBI GenBank,Gogniashvili et al., 2015	GA
KJ614407		Triticum timopheevii (Zhuk.) Zhuk.				NCBI GenBank,Gornicki et al., 2014	GA
KJ614408		Triticum timopheevii (Zhuk.) Zhuk.				NCBI GenBank,Gornicki et al., 2014	GA
KJ614409		Triticum timopheevii (Zhuk.) Zhuk.				NCBI GenBank,Gornicki et al., 2014	GA
KJ614410		Triticum timopheevii (Zhuk.) Zhuk.				NCBI GenBank,Gornicki et al., 2014	GA
KY636170	TRI 15127	Triticum turgidum L.	subsp. carthlicum (Nevski) A. Löve & D. Löve	Triticum carthlicum Nevski	Georgia	Genebank IPK Gatersleben	BA	4x	yes	KJ614396
KX591992	KU 8812	Triticum turgidum L.	subsp. dicoccoides (Koern. ex Aschers. & Graebn.) Thell	Triticum dicoccoides (Koern. ex Asch. & Graebn.) Aarons.	Iraque	Lab. Plant Genetics, Kyoto Univ. Kyoto, Japan	BA	4x	yes	KJ614396	low coverage; only ndhF sequence used
KY636169	PI 352322	Triticum turgidum L.	subsp. dicoccoides (Koern. ex Aschers. & Graebn.) Thell	Triticum dicoccoides (Koern. ex Asch. & Graebn.) Aarons.	Lebanon	USDA Nat. Small Grain Coll., Aberdeen, Idaho, USA	BA	4x	yes	KJ614396
KY636174	PI 41025	Triticum turgidum L.	subsp. dicoccoides (Koern. ex Aschers. & Graebn.) Thell	Triticum dicoccon Schrank	Russian Federation	USDA Nat. Small Grain Coll., Aberdeen, Idaho, USA	BA	4x	yes	KJ614396
KY636172	PI 428018	Triticum turgidum L.	subsp. dicoccoides (Koern. ex Aschers. & Graebn.) Thell	Triticum dicoccoides (Koern. ex Asch. & Graebn.) Aarons.	Turkey	USDA Nat. Small Grain Coll., Aberdeen, Idaho, USA	BA	4x	yes	KJ614396	low coverage; only ndhF sequence used
KY636171	PI 428093	Triticum turgidum L.	subsp. dicoccoides (Koern. ex Aschers. & Graebn.) Thell	Triticum dicoccoides (Koern. ex Asch. & Graebn.) Aarons.	Israel	USDA Nat. Small Grain Coll., Aberdeen, Idaho, USA	BA	4x	yes	KJ614396
KY636173	DIC 169	Triticum turgidum L.	subsp. durum (Desf.) Husn.	Triticum durum Desf.	France	Andrea Brandolini, S. Angelo/Lodigano, Italy	BA	4x	yes	KJ614396
KY636168	TRI 3428	Triticum turgidum L.	subsp. polonicum (L.) Thell.	Triticum polonicum L.	Turkey	Genebank IPK Gatersleben	BA	4x	yes	KJ614396
KY636172	TRI 15065	Triticum turgidum L.		Triticum aethiopicum Jakubz.	Ehiopia	Genebank IPK Gatersleben	BA	4x	yes	KJ614396
KY636175	TRI 6243	Triticum turgidum L.		Triticum turanicum Jakubz.	Iran	Genebank IPK Gatersleben	BA	4x	yes	KJ614396
KJ614398		Triticum turgidum L.				NCBI GenBank,Gornicki et al., 2014	BA
KJ614399		Triticum turgidum L.				NCBI GenBank,Gornicki et al., 2014	BA
KJ614400		Triticum turgidum L.				NCBI GenBank,Gornicki et al., 2014	BA
KJ614401		Triticum turgidum L.				NCBI GenBank,Gornicki et al., 2014	BA
KJ614402		Triticum turgidum L.				NCBI GenBank,Gornicki et al., 2014	BA
KM352501		Triticum turgidum L.				NCBI GenBank,Nie et al., unpublished	BA
KY636177	TRI 17824	Triticum urartu Thumanjan ex Gandilyan	var. spontaneoalbum Tumanian ex Dorof. & Filat.		Lebanon	Genebank IPK Gatersleben	A	2x	yes	KJ614411
KY636176	TRI 18407	Triticum urartu Thumanjan ex Gandilyan	var. spontaneoalbum Tumanian ex Dorof. & Filat.		Syrian Arab Republic	Genebank IPK Gatersleben	A	2x	yes	KJ614411
KY636178	PI 428184	Triticum urartu Thumanjan ex Gandilyan			Turkey	USDA Nat. Small Grain Coll., Aberdeen, Idaho, USA	A	2x	yes	KJ614411
KY636180	PI 428317	Triticum urartu Thumanjan ex Gandilyan			Iran	USDA Nat. Small Grain Coll., Aberdeen, Idaho, USA	A	2x	yes	KJ614411
KY636179	PI 428320	Triticum urartu Thumanjan ex Gandilyan			Lebanon	USDA Nat. Small Grain Coll., Aberdeen, Idaho, USA	A	2x	yes	KJ614411
KC912693		Triticum urartu Thumanjan ex Gandilyan				NCBI GenBank, Middleton et al., 2014	A				unable to confirm indels
KJ614411		Triticum urartu Thumanjan ex Gandilyan				NCBI GenBank, Gornicki et al., 2014	A
KY636181	TRI 7258	Triticum zhukovskyyi Menabde & Ericzjan		Triticum zhukovskyi Menabde & Ericz. var. mupuru Gandilyan	Georgia	Genebank IPK Gatersleben	GAA	6x	yes	KJ614407
excluded*	AE 787	Aegilops L. spp.		Aegilops peregrina (Hack.) Maire & Weiller		Genebank IPK Gatersleben
*/** Taxa were excluded from the study due to atypical morphology characteristics* or genome sizes**
° Taxon was renamed after morphological determination
