# Supplementary material for: Dated tribe-wide whole chloroplast genome phylogeny indicates recurrent hybridizations within Triticeae
Source: BMC Evol Biol. 2017 Jun 16;17:141. doi: 10.1186/s12862-017-0989-9 (PMC5474006; doi:10.1186/s12862-017-0989-9)
Supplement: Supplementary file 2 — Read numbers mapping to the complete chloroplast sequences and ndhF. Number of reads mapping and mean coverage for the entire chloroplast genome and ndhF after the removal of duplicated reads. Also the proportions of all reads mapping to the chloroplast that mapped to ndhF are given. (XLS 66 kb) [file 12862_2017_989_MOESM2_ESM.xls]

## Sheet: final
Table S2 Number of reads mapping and mean coverage for the entire chloroplast genome and ndhF after the removal of duplicated reads. Also the proportions of all reads mapping to the chloroplast that mapped to ndhF are given. For accessions for which no chloroplast could be assembled, only the number of reads mapping to ndhF is given.
Accession	Species	Total number of reads	Number of reads mapping to whole chloroplast	Proportion of all reads mapping to chloroplast	Mean coverage chloroplast	Number of reads mapping to ndhF	Mean coverage ndhF	Proportion of reads mapping to chloroplast that mapped to ndhF
AE 788	Aegilops bicornis Jaub. & Spach	1338998	30267	2.26042	5.53519	23819	914.984	78.6963
AE 106	Aegilops bicornis Jaub. & Spach	2206664	57026	2.58426	5.72942	50277	1917.03	88.165
AE 1079	Aegilops bicornis Jaub. & Spach	967454	90722	9.3774	11.4933	82955	5776.14	91.4387
KU 5786	Aegilops bicornis Jaub. & Spach	1046434	101433	9.69321	3.98155	78516	5342.22	77.4068
KP 2012119	Aegilops biuncialis Vis.	3216078	58956	1.83316	9.6637	47628	1827	80.7857
KP 2012105a	Aegilops biuncialis Vis.	3024952	99605	3.29278	33.2287	60755	2295.01	60.9959
AE 944	Aegilops biuncialis Vis.	597262	32573	5.45372	3.95426	27793	1006.92	85.3253
PI 614609	Aegilops biuncialis Vis.	497172	27798	5.59122	6.17476	20375	744.053	73.2966
PI 428558	Aegilops columnaris Zhuk.	648648	35126	5.41526	4.74021	29351	1059.47	83.5592
PI 487196	Aegilops columnaris Zhuk.	528846	30907	5.84423	3.82634	26244	947.902	84.9128
AE 1255	Aegilops comosa Sm.	1580004	43834	2.7743	6.54553	36177	1367.8	82.5318
AE 783	Aegilops comosa Sm.	1304026	47817	3.66687	8.5721	37830	1439.93	79.1141
PI 276970	Aegilops comosa Sm.	1458890	60385	4.13911	2.65404	30193	1197.87	50.0008
AE 1378	Aegilops comosa Sm.	1032376	70201	6.79994	4.95069	65450	3436.16	93.2323
AE 161	Aegilops crassa Boiss.	2994370	71571	2.39019	21.8147	46040	1733.81	64.3277
AE 742	Aegilops crassa Boiss.	3020936	78062	2.58403	21.248	53443	2019.03	68.4622
PI 276972	Aegilops crassa Boiss.	577674	37673	6.5215	5.12744	31429	1131.78	83.4258
ARM 5	Aegilops cylindrica Host	657912	36304	5.51806	4.36864	30979	1121.67	85.3322
AE 836	Aegilops cylindrica Host	470694	27141	5.76617	3.8753	22472	817.318	82.7972
KP 2012 100	Aegilops geniculata Roth	612764	32711	5.33827	4.78531	26941	976.375	82.3607
FB 2012013B	Aegilops geniculata Roth	784140	43420	5.53728	5.00637	37255	1325.49	85.8015
FB 2012007B	Aegilops geniculata Roth.	2622684	56011	2.13564	7.36617	47338	1812.6	84.5155
PI 542193	Aegilops juvenalis Eig	483660	22529	4.65802	2.49947	19488	709.356	86.5018
PI 574463	Aegilops juvenalis Eig	647168	33342	5.15199	3.56283	28962	1046.57	86.8634
AE 84	Aegilops kotschyi Boiss.	2271846	42840	1.88569	11.7981	29008	1098.91	67.7124
TA 1921	Aegilops longissima Schweinf. & Muschl.	2079682	51502	2.47644	9.78859	40086	1555.88	77.8339
AE 133	Aegilops longissima Schweinf. & Muschl.	1396004	58822	4.2136	11.7184	45145	1707.37	76.7485
AE 1078	Aegilops longissima Schweinf. & Muschl.	1439376	103193	7.16929	4.80138	51597	2004.6	50.0005
AE 417	Aegilops longissima Schweinf. & Muschl.	1087752	101745	9.35369	10.3468	94425	6251.21	92.8055
PI 604141	Aegilops longissima Schweinf. & Muschl.	899008	86791	9.65409	9.06462	80700	5630.8	92.982
PI 596287	Aegilops markgrafii (Greuter) K. Hammer	1419102	16099	1.13445	2.6512	13005	508.508	80.7814
PI 542208	Aegilops markgrafii (Greuter) K. Hammer	1859118	35379	1.903	3.81428	30923	1220.54	87.405
AE 1381	Aegilops markgrafii (Greuter) K. Hammer	1377484	32727	2.37585	11.0296	19804	755.403	60.5127
KP 2012106	Aegilops markgrafii (Greuter) K. Hammer	1453232	44878	3.08815	9.90529	33309	1281.38	74.2212
PI 254863	Aegilops markgrafii (Greuter) K. Hammer	733446	26817	3.6563	2.18121	13409	533.539	50.0019
KP 2012049	Aegilops neglecta Req. ex Bertol.	2849894	61689	2.16461	15.4235	43647	1680.48	70.7533
AE 586	Aegilops neglecta Req. ex Bertol.	1106148	65623	5.93257	19.6351	42711	1615.31	65.0854
ARM 20	Aegilops neglecta Req. ex Bertol.	448266	27068	6.03838	2.77376	23692	859.453	87.5277
AE 857	Aegilops neglecta Req. ex Bertol.	421726	26391	6.25785	2.91607	22823	831.276	86.4802
AE 548	Aegilops peregrina (Hack.) Maire & Weiller	760490	23021	3.02713	2.48764	19998	732.178	86.8685
AE 1083	Aegilops searsii Feldman & Kislev ex K. Hammer	2653348	69107	2.60452	7.92777	59743	2255.51	86.45
AE 1075	Aegilops searsii Feldman & Kislev ex K. Hammer	1397438	49112	3.51443	5.8102	42283	1636.94	86.095
KU 14655	Aegilops searsii Feldman & Kislev ex K. Hammer	1293074	51075	3.94989	6.96236	42906	1632.86	84.0059
PI 599148	Aegilops searsii Feldman & Kislev ex K. Hammer	1487704	NA	NA	NA	93237	5712.34	NA
PI 599142	Aegilops searsii Feldman & Kislev ex K. Hammer	979440	73735	7.52828	9.44756	62672	2427.85	84.9963
AE 906	Aegilops sharonensis Eig	1378004	43476	3.155	9.80453	32033	1202.53	73.6797
AE 1064	Aegilops speltoides Tausch	6354892	52614	0.827929	9.61369	41448	1569.05	78.7775
PI 487231	Aegilops speltoides Tausch	1227214	16978	1.38346	2.2454	14367	563.876	84.6213
KU 7856	Aegilops speltoides Tausch	1571682	63366	4.03173	6.82934	58600	4109.93	92.4786
PI 542245	Aegilops speltoides Tausch	1377886	65747	4.77158	21.5478	40574	1592.45	61.7123
PI 486264	Aegilops speltoides Tausch	1187802	64782	5.45394	17.166	44881	1691.6	69.28
AE 900	Aegilops speltoides Tausch	551002	40315	7.31667	5.35161	34069	1299.13	84.507
46800	Aegilops tauschii Coss.	4772442	62846	1.31685	19.6831	39929	1529.63	63.5347
AE 956	Aegilops tauschii Coss.	1540406	41995	2.72623	10.0194	30432	1161.64	72.4658
AE 1069	Aegilops tauschii Coss.	788768	29116	3.69133	9.17708	18545	709.356	63.6935
49116	Aegilops tauschii Coss.	1035410	68113	6.57836	4.05371	64327	3263.74	94.4416
AE 922	Aegilops triuncialis L.	2868798	42414	1.47846	9.00505	31532	1132.45	74.3434
AE 516	Aegilops triuncialis L.	2597664	64425	2.48011	18.4288	42858	1625.38	66.5239
AE 153	Aegilops umbellulata Zhuk.	2600896	44810	1.72287	10.4889	32568	1223.76	72.6802
AE 811	Aegilops umbellulata Zhuk.	1413672	26190	1.85262	6.56444	20136	1131.19	76.8843
AE 1070	Aegilops umbellulata Zhuk.	1459652	46823	3.20782	9.15644	36101	1369.38	77.101
AE 740	Aegilops umbellulata Zhuk.	1387276	57603	4.15224	6.37783	53145	3581.48	92.2608
AE 680	Aegilops uniaristata Vis.	1426078	24946	1.74927	3.89292	20412	784.373	81.8247
AE 157	Aegilops uniaristata Vis.	1873574	33879	1.80826	8.68963	23778	894.302	70.1851
PI 276996	Aegilops uniaristata Vis.	2277828	67505	2.96357	4.01217	33753	1333.96	50.0007
AE 785	Aegilops ventricosa Tausch	1501034	76563	5.10068	15.9898	57987	2170.19	75.7376
AE 760	Aegilops ventricosa Tausch	1479480	80968	5.47273	18.7523	59279	2231.24	73.2129
NB 2012012A	Agropyron cristatum (L.) Gaertn.	3052294	25226	0.82646	2.40539	22391	883.787	88.7616
W6 25117	Agropyron cristatum (L.) Gaertn.	2907552	43636	1.50078	6.7818	35676	1366.11	81.7582
W6 19302	Agropyron cristatum (L.) Gaertn.	2972204	50961	1.71459	7.63821	41986	1608.01	82.3885
PI 494615	Agropyron cristatum (L.) Gaertn.	1449518	33082	2.28228	3.59257	28789	1083.78	87.0232
PI 598631	Agropyron cristatum (L.) Gaertn.	1465898	36914	2.51818	4.60218	31475	1207.49	85.2658
PI 406438	Agropyron cristatum (L.) Gaertn.	5594910	183131	3.27317	12.9846	91566	3538.78	50.0003
01C2100106	Amblyopyrum muticum (Boiss.) Eig.	1106148	23378	2.11346	3.79756	18893	718.24	80.8153
PI 636562	Amblyopyrum muticum (Boiss.) Eig.	1397438	53886	3.85606	13.648	37877	1431.62	70.291
PI 560124	Amblyopyrum muticum (Boiss.) Eig.	448266	25292	5.64219	7.77765	15990	583.309	63.2216
PI 560126	Amblyopyrum muticum (Boiss.) Eig.	760490	79409	10.4418	20.4188	65249	4428.17	82.1683
PI 560125	Amblyopyrum muticum (Boiss.) Eig.	993216	109463	11.0211	32.8022	86247	5890.9	78.791
PI 560122	Amblyopyrum muticum (Boiss.) Eig.	613702	NA	NA	NA	152109	9173.94	NA
PI 547363	Australopyrum retrofractum (Vickery) A. Löve	1410808	20413	1.4469	2.06871	18050	695.904	88.424
PI 531553	Australopyrum retrofractum (Vickery) A. Löve	1293074	29616	2.29036	5.09703	23757	952.612	80.2168
PI 533014	Australopyrum retrofractum (Vickery) A. Löve	1487704	52757	3.5462	8.90365	42432	1680.16	80.4291
PI 533013	Australopyrum retrofractum (Vickery) A. Löve	979440	63174	6.45001	5.93568	58951	3942.41	93.3153
AH_2011	Brachypodium pinnatum (L.) P. Beauv.	6354892	76763	1.20794	50.0463	16636	648.198	21.6719
W6 21403	Bromus inermis Leyss.	1571682	36869	2.34583	4.07634	31813	1194.42	86.2866
GRA 1085	Bromus tectorum L.	551002	28467	5.16641	2.96749	24556	892.458	86.2613
W6 7300	Dasypyrum villosum (L.) P. Candargy	1473198	42513	2.88576	7.48292	33823	1307.14	79.5592
GRA 1027	Dasypyrum villosum (L.) P. Candargy	1227214	36287	2.95686	8.8059	26046	992.901	71.7778
GRA 1020	Dasypyrum villosum (L.) P. Candargy	1187802	45987	3.8716	17.9316	25198	951.356	54.7937
PI 368884	Dasypyrum villosum (L.) P. Candargy	1377886	73773	5.35407	3.51279	36887	1442.65	50.0007
W6 19414	Dasypyrum villosum (L.) P. Candargy	1037832	98499	9.49084	24.2654	82013	5953.44	83.2628
GRA 789	Eremopyrum bonaepartis (Spreng.) Nevski	3156782	60914	1.92962	13.0878	45866	1773.89	75.2963
GRA 1120	Eremopyrum bonaepartis (Spreng.) Nevski	2674004	69022	2.58122	18.463	47618	1812.01	68.9896
PI 219962	Eremopyrum bonaepartis (Spreng.) Nevski	2868798	83425	2.90801	26.7216	52623	2068.31	63.0782
PI 203442	Eremopyrum bonaepartis (Spreng.) Nevski	2597664	92914	3.57683	21.0413	68552	2668.51	73.7801
PI 222956	Eremopyrum bonaepartis (Spreng.) Nevski	2600896	96132	3.69611	26.3627	65579	2494.09	68.2177
W6 26631	Eremopyrum triticeum (Gaertn.) Nevski	1873574	22720	1.21266	11.1986	9927	416.565	43.6928
PI 502364	Eremopyrum triticeum (Gaertn.) Nevski	1413672	38030	2.69016	3.54848	33904	1336.99	89.1507
GRA 2250	Eremopyrum triticeum (Gaertn.) Nevski	1387276	63886	4.60514	14.9196	46615	1775.71	72.9659
PI 577113	Henrardia persica (Boiss.) C.E. Hubb.	1479480	25451	1.72027	8.87275	15227	594.98	59.8287
PI 577112	Henrardia persica (Boiss.) C.E. Hubb.	2277828	59971	2.63282	12.2358	45656	1743.38	76.1301
PI 401347	Henrardia persica (Boiss.) C.E. Hubb.	1426078	47612	3.33867	14.5269	30786	1175.33	64.6602
RF 2012 1	Henrardia persica (Boiss.) C.E. Hubb.	1501034	54430	3.62617	7.50348	45550	1734.15	83.6855
PI 401354	Heteranthelium piliferum (Banks & Sol.) Hochst.	2467710	31674	1.28354	5.9072	24767	960.186	78.1935
PI 401353	Heteranthelium piliferum (Banks & Sol.) Hochst.	1972692	41043	2.08056	8.73017	30838	1181.88	75.1358
PI 401351	Heteranthelium piliferum (Banks & Sol.) Hochst.	1188336	34537	2.90633	8.56176	24505	929.819	70.9529
PI 314152	Heteranthelium piliferum (Banks & Sol.) Hochst.	1527810	66879	4.37744	6.37492	33440	1319.54	50.0007
KP 2012 108	Hordeum bulbosum L.	2607484	54228	2.07971	9.85453	42657	1630.66	78.6623
BCC 2006	Hordeum marinum Huds.	1391064	45434	3.26613	9.0693	34711	1306.37	76.3987
BCC 2002	Hordeum murinum L.	2093572	69921	3.33979	17.3901	49531	1862.07	70.8385
BCC 2028	Hordeum pubiflorum Hook. f.	8149832	67221	0.824815	20.1239	43409	1651.01	64.5765
FT11	Hordeum vulgare L.	7061136	100757	1.42692	32.3858	62474	2375.4	62.0046
Morex	Hordeum vulgare L.	5464948	83833	1.53401	25.9004	53272	2021.13	63.5454
PI 598613	Psathyrostachys juncea (Fisch.) Nevski	1235488	23779	1.92466	4.08148	19001	736.866	79.9066
PI 619487	Psathyrostachys juncea (Fisch.) Nevski	966814	19941	2.06255	3.47418	15741	609.813	78.9379
PI 565055	Psathyrostachys juncea (Fisch.) Nevski	1536294	32944	2.14438	4.87286	27261	1048.09	82.7495
PI 595135	Psathyrostachys juncea (Fisch.) Nevski	1300860	28639	2.20154	4.83752	22911	891.895	79.9993
PI 222050	Psathyrostachys juncea (Fisch.) Nevski	1108242	31943	2.88231	4.64085	26464	1026.2	82.8476
PI 565080	Psathyrostachys juncea (Fisch.) Nevski	1740958	59206	3.40077	7.57292	50204	1950.35	84.7955
PI 565077	Psathyrostachys juncea (Fisch.) Nevski	1059248	64917	6.12859	6.0884	60500	4404.31	93.1959
GRA 1308	Pseudoroegneria cognata (Hack.) A. Löve	2871078	67901	2.365	21.7004	42792	1619.53	63.0212
PI 635993	Pseudoroegneria spicata (Pursh) A. Löve	2866914	29580	1.03177	5.84885	22794	875.937	77.0588
PI 632532	Pseudoroegneria spicata (Pursh) A. Löve	2493504	50224	2.01419	15.76	31956	1219.63	63.627
PI 236672	Pseudoroegneria spicata (Pursh) A. Löve	845120	36483	4.3169	2.62751	18242	714.881	50.0014
PI 440095	Pseudoroegneria stipifolia (Czern. ex Nevski) A. Löve	1464482	17890	1.22159	2.05654	15495	604.492	86.6126
PI 531751	Pseudoroegneria stipifolia (Czern. ex Nevski) A. Löve	1496040	27516	1.83926	3.56821	23370	912.718	84.9324
PI 325181	Pseudoroegneria stipifolia (Czern. ex Nevski) A. Löve	2553938	55322	2.16614	11.7749	41701	1615.5	75.3787
W6 14049	Pseudoroegneria strigosa (M. Bieb.) A. Löve	1667094	31167	1.86954	4.77025	25627	969.473	82.2248
PI 595172	Pseudoroegneria strigosa (M. Bieb.) A. Löve	1504020	33520	2.22869	8.26839	23923	910.506	71.3693
PI 499638	Pseudoroegneria strigosa (M. Bieb.) A. Löve	1144160	26781	2.34067	2.43459	23936	932.958	89.3768
PI 639805	Pseudoroegneria strigosa (M. Bieb.) A. Löve	1443800	37155	2.57342	3.59001	32917	1267.18	88.5937
PI 401322	Pseudoroegneria tauri (Boiss. & Balansa) A. Löve	980276	14178	1.44633	6.9342	6231	262.089	43.9484
PI 330688	Pseudoroegneria tauri (Boiss. & Balansa) A. Löve	3269908	89165	2.72684	2.98665	44583	1790.11	50.0006
PI 401333	Pseudoroegneria tauri (Boiss. & Balansa) A. Löve	1678696	46179	2.75089	17.9988	25439	961.026	55.0878
PI 228389	Pseudoroegneria tauri (Boiss. & Balansa) A. Löve	806434	41175	5.10581	4.80641	20588	804.228	50.0012
PI 401274	Pseudoroegneria tauri (Boiss. & Balansa) A. Löve	790054	NA	NA	NA	60835	2559.47	NA
PI 618671	Secale cereale L.	1099286	23576	2.14466	4.91134	17806	681.34	75.526
PI 618665	Secale cereale L.	1370066	30160	2.20135	9.72134	18828	717.144	62.4271
PI 618669	Secale cereale L.	2010780	64064	3.18603	17.4201	43628	1637.11	68.1006
R 1027	Secale cereale L.	1491394	60054	4.0267	12.51	45294	1720.81	75.4221
PI 618662	Secale cereale L.	421726	33291	7.89399	7.01229	24830	899.706	74.5847
PI 253957	Secale cereale L.	1063660	102135	9.60222	11.1433	51068	1999.1	50.0005
R 853	Secale strictum C.Presl	1310362	44857	3.42325	12.8449	29799	1138.08	66.4311
R 1108	Secale strictum C.Presl	1378302	78280	5.67945	19.687	55047	2093.01	70.3206
PI 220589	Taeniatherum caput-medusae (L.) Nevski	1500780	25227	1.68093	5.05927	19332	754.749	76.6322
CK 2011	Taeniatherum caput-medusae (L.) Nevski	1497170	36809	2.45857	5.90136	29912	1156.69	81.2627
GRA 1126	Taeniatherum caput-medusae (L.) Nevski	1406646	41854	2.97545	7.18639	33344	1261.89	79.6674
GRA 2570	Taeniatherum caput-medusae (L.) Nevski	1488126	46804	3.14516	13.7154	30810	1167.32	65.8277
PI 251387	Taeniatherum caput-medusae (L.) Nevski	1595942	92171	5.77534	8.86896	46086	1800.66	50.0005
PI 561095	Taeniatherum caput-medusae (L.) Nevski	901210	76754	8.51677	17.3393	64688	4412.42	84.2796
W6 21890	Thinopyrum A. Löve spp.	1716946	22570	1.31454	9.65016	11505	456.653	50.9747
PI 109452	Thinopyrum A. Löve spp.	1520742	27865	1.83233	5.06819	22007	861.572	78.9772
PI 401117	Thinopyrum A. Löve spp.	1781806	70363	3.94897	2.77864	35182	1429.28	50.0007
FB2014 011	Thinopyrum distichum (Thunb.) A. Löve	2373322	54419	2.29295	3.96945	27210	1050	50.0009
FB2014 008	Thinopyrum distichum (Thunb.) A. Löve	1867426	83439	4.46813	10.1244	41720	1605.91	50.0006
BK 2011	Triticum aestivum L.	5297774	61147	1.1542	18.7572	39247	1527.73	64.1847
PI 83402	Triticum aestivum L.	636960	37045	5.81591	3.34841	32977	1195.79	89.0188
TRI 183	Triticum aestivum L.	1574830	93464	5.93486	5.52502	88298	4735.35	94.4727
TRI 11555	Triticum aestivum L.	666476	40429	6.06608	3.7566	35826	1294.21	88.6146
TRI 177	Triticum aestivum L.	1382164	NA	NA	NA	312317	16938.6	NA
PI 654265	Triticum aestivum L.	393600	NA	NA	NA	91642	3790.25	NA
01C0204240	Triticum kiharae Dorof. & Migusch.	567204	31211	5.50261	2.62073	27784	1023.05	89.0199
BGRC 20518	Triticum monococcum L.	5668626	125703	2.21752	13.2468	110418	4277.97	87.8404
BGRC 43459	Triticum monococcum L.	3327774	77217	2.32038	7.737	68304	2688.84	88.4572
TRI 13612	Triticum monococcum L.	1647236	39634	2.40609	5.63815	33039	1265.06	83.3602
TRI 13061	Triticum monococcum L.	1567572	41008	2.61602	7.43701	32298	1237.14	78.7602
PI 427620	Triticum monococcum L.	1409346	39367	2.79328	6.38076	31882	1204.86	80.9866
PI 272520	Triticum monococcum L.	1242200	98249	7.90927	11.6864	89856	6131.82	91.4574
ID 379	Triticum monococcum L.	1144158	92582	8.09171	9.0706	86040	5557.31	92.9338
PI 427451	Triticum monococcum L.	1064348	NA	NA	NA	268818	10003.4	NA
BGRC 43454	Triticum monococcum L.	3686238	NA	NA	NA	1044543	44489.8	NA
PI 427627	Triticum monococcum L.	4092174	NA	NA	NA	1253561	52942.8	NA
KU 1966	Triticum timopheevii (Zhuk.) Zhuk.	2882960	59439	2.06174	9.5156	48281	1837.75	81.2278
KU 1820	Triticum timopheevii (Zhuk.) Zhuk.	2886004	69887	2.42158	11.4991	56451	2136.03	80.7747
PI 352264	Triticum timopheevii (Zhuk.) Zhuk.	2868100	72245	2.51891	11.0821	59260	2256.78	82.0264
01C0202037	Triticum timopheevii (Zhuk.) Zhuk.	1395198	78254	5.60881	7.38211	70634	3277.06	90.2625
KU 8939	Triticum timopheevii (Zhuk.) Zhuk.	4985072	NA	NA	NA	332182	14563.9	NA
IG 119456	Triticum timopheevii (Zhuk.) Zhuk.	4767826	NA	NA	NA	607860	26192.9	NA
KU 8561	Triticum timopheevii (Zhuk.) Zhuk.	1808840	NA	NA	NA	314360	13308.1	NA
PI 428093	Triticum turgidum L.	2740706	52554	1.91754	16.8973	32938	1248.95	62.6746
PI 352322	Triticum turgidum L.	2653162	64012	2.41267	17.6001	43519	1634.57	67.9857
PI 41025	Triticum turgidum L.	474702	22798	4.80259	2.04031	20292	741.416	89.0078
TRI 15065	Triticum turgidum L.	613374	33900	5.52681	3.38955	29731	1065.38	87.7021
TRI 6243	Triticum turgidum L.	687184	38291	5.57216	3.81853	33552	1200.49	87.6237
TRI 15127	Triticum turgidum L.	674266	37657	5.58489	4.14172	32570	1174.22	86.4912
TRI 3428	Triticum turgidum L.	457480	27816	6.08027	2.53919	24680	897.665	88.7259
DIC 169	Triticum turgidum L.	988684	62407	6.31213	3.73703	58748	3030.58	94.1369
PI 428018	Triticum turgidum L.	3079192	NA	NA	NA	821874	35416.8	NA
KU 8812	Triticum turgidum L.	1245410	NA	NA	NA	347026	21832.9	NA
PI 428320	Triticum urartu Thumanjan ex Gandilyan	3872868	67752	1.7494	18.6947	45649	1760.42	67.3766
TRI 17824	Triticum urartu Thumanjan ex Gandilyan	1731744	66215	3.8236	14.8229	48849	1856.45	73.7733
TRI 18407	Triticum urartu Thumanjan ex Gandilyan	1345316	52455	3.89908	10.2724	40364	1520.91	76.9498
PI 428317	Triticum urartu Thumanjan ex Gandilyan	945364	71446	7.55751	9.01238	65459	4615.94	91.6202
PI 428184	Triticum urartu Thumanjan ex Gandilyan	1002310	86564	8.63645	11.6053	78547	5273.55	90.7386
TRI 7258	Triticum zhukovskyyi Menabde & Ericzjan	1777734	101084	5.68612	7.58886	93989	5124.93	92.9811
